# Supplementary material for: Residual Helicity at the Active Site of the Histidine Phosphocarrier, HPr, Modulates Binding Affinity to Its Natural Partners
Source: Int J Mol Sci. 2021 Oct 6;22(19):10805. doi: 10.3390/ijms221910805 (PMC8509676; doi:10.3390/ijms221910805)
Supplement: Supplementary file 1 [file ijms-22-10805-s001.zip]

Archive with 1 entries (1 files):
- ijms-1399752-supplementary.pdf
